# Supplementary material for: Differential Antimicrobial Effect of Three-Sized Biogenic Silver Nanoparticles as Broad-Spectrum Antibacterial Agents against Plant Pathogens
Source: Antibiotics (Basel). 2023 Jun 28;12(7):1114. doi: 10.3390/antibiotics12071114 (PMC10376758; doi:10.3390/antibiotics12071114)
Supplement: Supplementary file 1 [file antibiotics-12-01114-s001.zip]

Archive with 1 entries (1 files):
- antibiotics-2335568-supplementary.pdf
